# Supplementary material for: Genome-wide identification, molecular characterization, and gene expression analyses of honeysuckle NHX antiporters suggest their involvement in salt stress adaptation
Source: PeerJ. 2022 Apr 19;10:e13214. doi: 10.7717/peerj.13214 (PMC9029436; doi:10.7717/peerj.13214)
Supplement: Supplemental Information 4 [file peerj-10-13214-s004.xlsx]

## Sheet: Sheet1
		100mM						200mM						300mM
	CK	3h	6h	12h	24h	48h	72h	3h	6h	12h	24h	48h	72h	3h	6h	12h	24h	48h	72h
Actin	18.7517	18.4749	18.7168	18.0871	18.3913	17.3853	17.8707	21.1179	20.044	19.0568	17.9593	17.8647	19.2027	18.7	18.3703	19.7608	17.8778	20.7481	18.7162
NHX1	23.3985	23.3048	23.4126	23.4462	23.5175	22.0627	22.8022	25.2539	24.2671	24.412	22.8569	23.4259	23.6536	24.0567	23.6464	24.2921	23.1839	24.6845	23.3985
NHX2	23.7796	23.1456	23.9341	23.0217	23.0788	22.1928	23.1381	25.5458	25.2892	24.0558	22.5381	23.0454	23.6416	24.0691	23.4746	24.2712	23.051	25.0585	23.2506
NHX3	27.8154	28.3494	28.4023	27.4087	28.3622	27.8278	28.3613	30.3743	29.4936	28.0227	27.5054	27.4968	28.6485	28.9389	29.2777	29.4778	27.0958	29.5434	28.7126
NHX4	29.2721	28.7481	29.2052	28.9622	29.4216	28.0776	28.8182	31.7454	30.1651	30.3587	28.9812	29.053	29.5977	29.7574	28.961	30.6708	29.507	31.27	29.873
NHX5	23.8656	23.4838	23.7154	23.5846	23.5293	22.2547	23.497	25.5228	24.6552	24.3925	22.6814	23.6055	23.9431	23.1919	23.0322	24.5011	23.4828	25.808	23.5484
NHX6	24.5346	23.5795	23.9611	23.5838	23.5089	22.6027	23.0829	26.2147	26.49	25.2595	23.7973	23.2595	24.1939	25.7469	24.1289	24.8423	23.567	25.9724	23.9591
NHX7	32.2799	30.926	31.2951	34.4429	33.6899	31.4607	31.5196	31.2087	31.6917	35.0449	31.7769	32.8376	32.86	29.2593	30.4797	32.4884	33.5223	35.999	33.4607

## Sheet: Sheet2
			100																														200
	CK		3					6					12					24					48					72					3					6					12					24
Actin	18.7517		18.4749					18.7168					18.0871					18.3913					17.3853					17.8707					21.1179					20.044					19.0568					17.9593
NHX1	23.3985	4.6485	23.3048	4.83481	0.186308	0.878852		23.4126	4.69261	0.0441013	0.969894		23.4462	5.3562	0.707694	0.612298		23.5175	5.1275	0.478993	0.717478		22.0627	4.67266	0.0241521	0.983398		22.8022	4.93218	0.283672	0.821497		25.2539	4.13391	-0.514597	1.42859		24.2671	4.2271	-0.4214	1.33923		24.412	5.352	0.703497	0.614082		22.8569	4.89695
NHX2	23.7796	5.02963	23.1456	4.67559	-0.354041	1.27814		23.9341	5.21408	0.184454	0.879982		23.0217	4.93167	-0.0979557	1.07026		23.0788	4.68882	-0.340811	1.26647		22.1928	4.80277	-0.226862	1.17029		23.1381	5.26809	0.238457	0.847652		25.5458	4.42583	-0.603798	1.51971		25.2892	5.24916	0.219531	0.858844		24.0558	4.99584	-0.0337847	1.02369		22.5381	4.5781
NHX3	27.8154	9.06537	28.3494	9.87942	0.814049	0.568783		28.4023	9.68235	0.616978	0.652035		27.4087	9.31867	0.253296	0.838978		28.3622	9.97223	0.906856	0.533346		27.8278	10.4378	1.37241	0.386244		28.3613	10.4913	1.42596	0.372173		30.3743	9.25431	0.188936	0.877252		29.4936	9.45363	0.388257	0.764052		28.0227	8.96273	-0.102638	1.07374		27.5054	9.54543
NHX4	29.2721	10.5221	28.7481	10.2781	-0.243972	1.18425		29.2052	10.4852	-0.0368884	1.0259		28.9622	10.8722	0.350159	0.784498		29.4216	11.0316	0.509541	0.702446		28.0776	10.6876	0.165538	0.891596		28.8182	10.9482	0.426118	0.744262		31.7454	10.6254	0.103299	0.930902		30.1651	10.1251	-0.396995	1.31676		30.3587	11.2987	0.776665	0.583715		28.9812	11.0212
NHX5	23.8656	5.11564	23.4838	5.01377	-0.101869	1.07316		23.7154	4.99535	-0.120285	1.08695		23.5846	5.49462	0.378981	0.768981		23.5293	5.13932	0.0236838	0.983718		22.2547	4.86465	-0.250987	1.19002		23.497	5.62696	0.511318	0.701581		25.5228	4.4028	-0.712839	1.63903		24.6552	4.61519	-0.500445	1.41465		24.3925	5.3325	0.216865	0.860433		22.6814	4.7214
NHX6	24.5346	5.78459	23.5795	5.10951	-0.675081	1.59669		23.9611	5.24112	-0.543466	1.45747		23.5838	5.49377	-0.290815	1.22333		23.5089	5.11891	-0.665674	1.58631		22.6027	5.21266	-0.571934	1.48651		23.0829	5.21286	-0.571729	1.4863		26.2147	5.09474	-0.689854	1.61312		26.49	6.45004	0.665449	0.630492		25.2595	6.19954	0.414946	0.750048		23.7973	5.83728
NHX7	32.2799	13.5299	30.926	12.456	-1.07393	2.10516		31.2951	12.5751	-0.954895	1.93844		34.4429	16.3529	2.82298	0.141318		33.6899	15.2999	1.76991	0.293228		31.4607	14.0707	0.540724	0.687426		31.5196	13.6496	0.119668	0.920399		31.2087	10.0887	-3.44125	10.8622		31.6917	11.6517	-1.87828	3.67637		35.0449	15.9849	2.45492	0.182387		31.7769	13.8169
[truncated: 34 more columns]

## Sheet: Sheet3
		100							200							300
	0h	3h	6h	12h	24h	48h	72h	0h	3h	6h	12h	24h	48h	72h	0h	3h	6h	12h	24h	48h	72h
LjNHX1	0	-0.186308	-0.0441013	-0.707694	-0.478993	-0.0241521	-0.283672	0	0.514597	0.4214	-0.703497	-0.248445	-0.917384	0.194898	0	-0.70824	-0.627942	0.11637	-0.655349	0.713974	-0.0299605
LjNHX2	0	0.354041	-0.184454	0.0979557	0.340811	0.226862	-0.238457	0	0.603798	-0.219531	0.0337847	0.451528	-0.155788	0.588008	0	-0.339489	-0.0749431	0.518385	-0.141366	0.721124	0.499049
LjNHX3	0	-0.814049	-0.616978	-0.253296	-0.906856	-1.37241	-1.42596	0	-0.188936	-0.388257	0.102638	-0.480054	-0.571408	-0.383163	0	-1.17349	-1.84236	-0.652379	-0.150455	0.271922	-0.927245
LjNHX4	0	0.243972	0.0368884	-0.350159	-0.509541	-0.165538	-0.426118	0	-0.103299	0.396995	-0.776665	-0.499143	-0.670921	0.12435	0	-0.535373	-0.0689592	-0.388713	-1.10498	0.00209561	-0.630954
LjNHX5	0	0.101869	0.120285	-0.378981	-0.0236838	0.250987	-0.511318	0	0.712839	0.500445	-0.216865	0.39424	-0.629852	0.372529	0	0.623694	0.453428	0.374568	-0.487184	0.0576181	0.287233
LjNHX6	0	0.675081	0.543466	0.290815	0.665674	0.571934	0.571729	0	0.689854	-0.665449	-0.414946	-0.0526896	0.385104	0.790738	0	-1.26234	0.0256933	0.702332	0.0976064	0.56221	0.545488
LjNHX7	0	1.07393	0.954895	-2.82298	-1.76991	-0.540724	-0.119668	0	3.44125	1.87828	-2.45492	-0.286996	-1.44767	-0.130026	0	2.97067	1.42028	0.80153	-2.11237	-1.71905	-1.21071
